# Supplementary material for: Changes in the functional traits of Thymus mongolicus along environmental gradients and factors influencing the traits of Northern China
Source: Front Plant Sci. 2025 May 20;16:1596849. doi: 10.3389/fpls.2025.1596849 (PMC12130018; doi:10.3389/fpls.2025.1596849)
Supplement: Supplementary file 2 [file Table1.xlsx]

## Sheet: Sheet1
Samples	SNL	CV	Height	CV	SN	CV	LSF	CV	LA	CV	LL	CV	LW	CV	L:W	CV	LN	CV	SL	CV
Thy1	6.08 ± 2.66	0.4383	4.81 ± 1.18	0.2453	7.38 ± 3.55	0.4814	1.94 ± 0.16	0.0825	13.36±3.83	0.286594	7.47±1.27	0.169639	2.64±0.44	0.166286	2.86±0.49	0.172599	72.58±51.96	0.715863	44.92 ± 23.15	0.5153
Thy2	9.67 ± 3.24	0.3348	5.18 ± 1.06	0.2054	7.79 ± 1.56	0.2002	1.82 ± 0.14	0.0769	14.49±3.39	0.233874	8.31±1.12	0.134247	2.59±0.45	0.175455	3.25±0.49	0.14934	56.71±18.33	0.323298	75.34 ± 26.45	0.3511
Thy3	9.35 ± 4.15	0.4434	6.68 ± 2.37	0.3556	7.94 ± 2.50	0.3151	1.82 ± 0.13	0.0714	16.87±4.79	0.284157	8.90±1.16	0.130784	2.78±0.48	0.170731	3.24±0.45	0.139412	58.28±26.77	0.459246	74.21 ± 36.71	0.4947
Thy4	9.84 ± 4.76	0.4833	6.88 ± 1.43	0.208	8.85 ± 4.38	0.4949	1.80 ± 0.16	0.0889	16.29±5.21	0.319656	8.96±1.57	0.174942	2.74±0.56	0.205286	3.33±0.55	0.16452	126.45±89.72	0.709515	81.66 ± 49.43	0.6054
Thy5	11.76 ± 4.70	0.3998	6.67 ± 2.54	0.3813	9.96 ± 3.24	0.325	1.96 ± 0.11	0.0561	19.53±3.38	0.172844	9.07±0.86	0.0944745	3.29±0.50	0.151365	2.80±0.34	0.121053	82.25±26.15	0.335342	117.14 ± 34.76	0.2968
Thy6	7.59 ± 2.47	0.3257	3.45 ± 0.78	0.2261	5.26 ± 2.05	0.3897	1.94 ± 0.12	0.0619	16.87±3.98	0.236109	8.40±1.23	0.146162	2.98±0.51	0.170338	2.85±0.37	0.129007	49.84±18.04	0.361995	39.90 ± 19.26	0.4828
Thy7	10.26 ± 3.50	0.3408	7.64 ± 3.20	0.4189	7.59 ± 1.66	0.219	1.69 ± 0.14	0.0828	16.79±4.21	0.250797	9.59±1.36	0.141703	2.61±0.45	0.173819	3.72±0.53	0.143287	77.50±22.29	0.287622	77.95 ± 17.25	0.2213
Thy8	10.42 ± 4.11	0.3943	8.26 ± 2.27	0.275	8.81 ± 2.28	0.2585	1.80 ± 0.14	0.0778	16.63±3.20	0.192694	9.09±0.97	0.106947	2.78±0.37	0.132884	3.31±0.50	0.150683	85.44±35.52	0.415734	91.82 ± 28.68	0.3123
Thy9	9.04 ± 2.71	0.3001	7.38 ± 2.77	0.3751	5.67 ± 1.37	0.2422	1.76 ± 0.13	0.0739	15.85±2.88	0.181414	8.90±0.94	0.105508	2.61±0.31	0.11758	3.45±0.49	0.141536	50.13±21.33	0.425485	51.25 ± 16.15	0.315
Thy10	8.30 ± 3.08	0.3704	6.08 ± 1.49	0.2446	4.88 ± 1.12	0.2288	1.93 ± 0.12	0.0622	19.64±4.42	0.225055	9.11±1.06	0.115956	3.21±0.48	0.148386	2.88±0.38	0.131048	51.33±20.12	0.391984	41.68 ± 17.08	0.4097
Thy11	10.51 ± 3.17	0.3015	7.43 ± 2.99	0.4027	6.33 ± 1.52	0.2404	1.85 ± 0.18	0.0978	15.30±3.13	0.204609	8.35±0.90	0.10834	2.72±0.44	0.161312	3.15±0.61	0.193664	47.00±14.02	0.298252	66.54 ± 20.56	0.309
Thy12	9.22 ± 3.47	0.3761	9.06 ± 1.79	0.198	7.31 ± 2.24	0.3057	1.88 ± 0.15	0.0798	15.85±3.29	0.207594	8.44±1.18	0.139618	2.79±0.34	0.123242	3.05±0.50	0.163893	52.19±18.99	0.363802	67.40 ± 21.68	0.3217
Thy13	10.89 ± 3.64	0.3345	9.56 ± 3.38	0.3537	9.00 ± 2.16	0.24	1.83 ± 0.17	0.0929	16.93±3.49	0.206126	8.93±1.13	0.126992	2.83±0.46	0.16341	3.22±0.59	0.182358	72.46±34.29	0.473159	94.64 ± 33.17	0.3505
Thy14	8.58 ± 2.90	0.3373	7.94 ± 1.84	0.2321	6.38 ± 1.91	0.3001	1.97 ± 0.16	0.0812	15.03±4.49	0.295542	7.73±1.30	0.170042	2.86±0.51	0.176539	2.75±0.48	0.180229	55.88±27.34	0.489248	54.72 ± 16.92	0.3093
Thy15	10.08 ± 4.36	0.4326	7.38 ± 1.62	0.2188	8.29 ± 1.92	0.2318	1.95 ± 0.12	0.0615	17.64±5.05	0.28634	8.49±1.43	0.168918	3.03±0.44	0.143719	2.81±0.38	0.133803	73.92±28.30	0.382868	83.57 ± 32.05	0.3835
Thy16	9.03 ± 2.53	0.2803	10.11 ± 1.89	0.1871	8.04 ± 2.69	0.3344	1.87 ± 0.12	0.0642	16.19±3.88	0.239438	8.51±1.19	0.140071	2.80±0.38	0.136096	3.06±0.38	0.124464	75.82±29.33	0.386839	72.22 ± 30.19	0.418
Thy17	9.28 ± 2.78	0.2999	8.51 ± 2.38	0.2799	8.06 ± 2.21	0.2745	1.99 ± 0.13	0.0653	13.40±3.28	0.244496	7.28±0.99	0.13642	2.74±0.42	0.152487	2.69±0.43	0.160253	84.35±22.43	0.265857	74.85 ± 20.21	0.27
Thy18	10.22 ± 3.86	0.3781	8.78 ± 1.97	0.2249	8.67 ± 2.45	0.2826	1.84 ± 0.12	0.0652	13.17±2.91	0.221291	7.87±0.96	0.121681	2.51±0.36	0.143696	3.17±0.41	0.130175	78.11±35.50	0.454423	88.55 ± 40.38	0.456
Thy19	8.83 ± 3.62	0.4098	6.94 ± 2.03	0.2921	7.72 ± 2.16	0.2797	2.02 ± 0.14	0.0693	14.88±4.70	0.315693	7.60±1.62	0.212726	2.93±0.40	0.136442	2.60±0.42	0.162707	55.94±21.33	0.381304	68.19 ± 28.61	0.4196
Thy20	8.42 ± 2.79	0.3319	6.89 ± 1.78	0.2583	7.72 ± 2.36	0.3056	1.99 ± 0.13	0.0657	16.01±4.78	0.298384	8.09±1.29	0.159064	3.06±0.59	0.191454	2.68±0.40	0.148362	60.63±31.28	0.516004	64.98 ± 27.47	0.4227
Thy21	11.19 ± 3.35	0.2994	8.46 ± 2.78	0.3285	8.00 ± 1.74	0.2178	1.84 ± 0.15	0.0815	13.03±2.95	0.226485	7.86±1.01	0.127961	2.52±0.36	0.142948	3.17±0.50	0.156284	58.68±22.12	0.376885	89.48 ± 27.72	0.3097
Thy22	9.11 ± 3.58	0.3924	5.79 ± 1.18	0.2046	6.71 ± 1.44	0.2139	2.02 ± 0.11	0.0545	14.80±3.64	0.245774	7.50±0.99	0.132299	2.93±0.50	0.1691	2.59±0.33	0.128063	75.46±39.24	0.51994	61.20 ± 18.91	0.3091
Thy23	11.52 ± 3.50	0.304	9.00 ± 2.68	0.2979	10.41 ± 1.85	0.1775	1.78 ± 0.15	0.0838	15.04±2.97	0.19743	8.76±1.08	0.122874	2.62±0.35	0.132382	3.38±0.54	0.159215	76.28±28.41	0.372498	119.90 ± 31.68	0.2642
Thy24	11.49 ± 4.12	0.3584	8.69 ± 2.28	0.262	7.19 ± 2.12	0.2945	1.73 ± 0.14	0.0809	15.94±3.66	0.229931	9.05±1.22	0.135182	2.57±0.37	0.143589	3.57±0.53	0.148584	47.88±18.88	0.394377	82.57 ± 31.25	0.3784
Thy25	9.68 ± 3.05	0.315	7.30 ± 2.20	0.3013	7.34 ± 1.49	0.2035	1.83 ± 0.17	0.0929	20.19±4.21	0.208347	9.86±1.33	0.135279	3.12±0.46	0.147923	3.22±0.58	0.181378	63.88±15.09	0.236289	71.06 ± 17.55	0.247
Thy26	9.44 ± 3.26	0.3456	6.26 ± 1.52	0.2432	8.09 ± 3.12	0.3861	1.81 ± 0.16	0.0884	14.41±3.53	0.24668	8.33±1.06	0.12801	2.58±0.44	0.171921	3.29±0.55	0.168474	73.75±27.36	0.3709	76.44 ± 37.02	0.4843
Thy27	9.67 ± 3.74	0.3869	9.19 ± 2.87	0.3124	10.00 ± 2.51	0.2507	1.86 ± 0.15	0.0806	15.25±3.68	0.240018	8.42±1.39	0.164093	2.72±0.37	0.133953	3.12±0.51	0.1627	85.17±48.73	0.572222	96.73 ± 27.48	0.2841
Thy28	8.56 ± 2.82	0.3293	7.01 ± 1.31	0.1869	7.63 ± 1.98	0.2596	1.70 ± 0.17	0.1	14.99±3.54	0.236406	9.01±1.41	0.155888	2.49±0.38	0.151536	3.68±0.64	0.174715	63.47±32.25	0.50817	65.28 ± 21.01	0.3218
Thy29	9.37 ± 4.24	0.4526	7.33 ± 1.40	0.1905	10.72 ± 2.58	0.2408	1.85 ± 0.15	0.0811	15.68±3.07	0.195757	8.55±1.06	0.124364	2.76±0.36	0.12987	3.14±0.50	0.158744	85.19±24.26	0.284779	100.39 ± 34.93	0.348
Thy30	11.37 ± 3.93	0.3455	10.84 ± 1.40	0.1289	11.50 ± 2.74	0.2386	1.87 ± 0.16	0.0855	20.67±3.96	0.191457	9.75±1.22	0.124661	3.21±0.43	0.13242	3.09±0.53	0.173016	103.00±37.18	0.360964	130.76 ± 34.93	0.2671
Thy31	9.34 ± 3.48	0.3722	5.40 ± 1.22	0.2262	8.13 ± 2.27	0.2795	1.67 ± 0.14	0.0838	14.28±3.47	0.24321	9.07±1.34	0.148062	2.40±0.33	0.13742	3.80±0.53	0.139549	75.83±42.57	0.561365	77.06 ± 23.16	0.3006
Thy32	9.40 ± 3.48	0.3706	7.83 ± 1.62	0.2071	8.31 ± 2.28	0.2741	1.80 ± 0.14	0.0778	20.76±4.46	0.214593	10.10±1.37	0.13529	3.09±0.40	0.130272	3.30±0.47	0.14373	88.03±42.02	0.477344	78.12 ± 25.70	0.329
Thy33	10.61 ± 4.30	0.4053	7.70 ± 1.70	0.2204	8.88 ± 1.64	0.185	1.61 ± 0.14	0.0864	18.32±3.91	0.213461	10.39±1.16	0.11124	2.60±0.30	0.114677	4.04±0.52	0.128585	55.50±20.83	0.375255	94.14 ± 18.21	0.1934
Thy34	10.84 ± 5.30	0.4892	5.13 ± 1.47	0.2865	8.38 ± 1.59	0.1894	1.59 ± 0.13	0.0813	15.71±2.52	0.160628	9.72±0.98	0.100368	2.39±0.27	0.112502	4.10±0.54	0.132553	53.31±13.32	0.175754	90.76 ± 28.00	0.3085
Thy35	6.39 ± 2.76	0.4326	6.90 ± 1.77	0.2568	9.63 ± 2.59	0.2688	1.80 ± 0.12	0.0667	14.07±3.48	0.247189	8.14±1.16	0.142867	2.48±0.32	0.130647	3.30±0.43	0.129095	83.22±33.00	0.396519	61.46 ± 21.60	0.3515
Thy36	10.85 ± 5.25	0.4841	6.71 ± 2.13	0.3169	11.38 ± 3.36	0.2952	1.78 ± 0.13	0.073	19.96±4.72	0.236624	9.94±1.50	0.150612	2.97±0.36	0.121334	3.36±0.46	0.136988	79.06±26.10	0.330082	123.45 ± 37.27	0.3019
Thy37	6.69 ± 3.05	0.4565	6.34 ± 1.01	0.1592	8.36 ± 2.86	0.3421	1.90 ± 0.20	0.1053	14.47±3.49	0.241391	7.84±1.12	0.142856	2.71±0.40	0.148359	2.94±0.49	0.166889	65.75±34.71	0.527851	55.92 ± 18.36	0.3283
Thy38	7.95 ± 3.14	0.3953	5.23 ± 1.07	0.2047	9.11 ± 1.95	0.2141	1.68 ± 0.26	0.1548	14.75±4.39	0.297638	8.98±1.37	0.152541	2.46±0.61	0.246546	3.85±0.98	0.253858	70.00±22.32	0.318799	72.40 ± 17.25	0.2382
Thy39	8.42 ± 3.61	0.4282	6.58 ± 1.34	0.204	8.75 ± 2.68	0.3058	1.80 ± 0.16	0.0889	14.00±3.09	0.220322	8.18±1.18	0.143954	2.50±0.33	0.131129	3.31±0.54	0.163799	78.41±42.67	0.5442	73.70 ± 19.42	0.2635
Thy40	6.28 ± 2.83	0.4503	4.50 ± 1.27	0.2821	7.06 ± 1.72	0.2431	1.79 ± 0.20	0.1117	18.82±4.58	0.24352	9.77±1.75	0.179477	2.96±0.48	0.162782	3.36±0.69	0.204013	53.81±21.18	0.393643	44.27 ± 16.22	0.3664
Thy41	4.36 ± 1.88	0.4316	4.70 ± 1.34	0.2846	8.09 ± 2.81	0.3471	1.77 ± 0.18	0.1017	16.64±4.68	0.281152	9.18±1.41	0.154	2.75±0.52	0.187874	3.42±0.62	0.181337	57.00±26.84	0.470792	35.07 ± 18.66	0.5321
Thy42	3.77 ± 2.08	0.5515	4.30 ± 1.34	0.311	8.58 ± 3.48	0.4057	1.83 ± 0.18	0.0983	14.93±3.78	0.253217	8.45±1.50	0.177241	2.65±0.46	0.174341	3.24±0.61	0.188906	46.69±23.92	0.512308	32.38 ± 18.83	0.5815
Thy43	9.20 ± 5.03	0.5472	4.40 ± 0.84	0.1917	4.38 ± 1.60	0.366	1.77 ± 0.17	0.096	24.18±5.92	0.244588	11.13±2.04	0.182927	3.26±0.45	0.138022	3.44±0.60	0.174215	29.50±17.38	0.589029	40.17 ± 15.52	0.3864
Thy44	9.06 ± 6.06	0.6693	4.60 ± 1.17	0.2552	6.91 ± 2.74	0.3967	1.73 ± 0.22	0.1277	21.23±6.09	0.287054	10.80±2.13	0.196851	3.06±0.59	0.191221	3.61±0.80	0.222673	63.94±35.73	0.558783	62.58 ± 21.13	0.3377
Thy45	5.92 ± 4.69	0.7929	4.10 ± 0.74	0.18	5.00 ± 1.61	0.3225	1.71 ± 0.19	0.1111	16.77±7.16	0.426874	9.41±2.30	0.244191	2.61±0.58	0.222268	3.66±0.71	0.194539	43.81±20.68	0.471902	28.72 ± 21.15	0.7363
Thy46	8.10 ± 5.28	0.6525	5.50 ± 1.08	0.1964	6.84 ± 1.56	0.22807	1.73 ± 0.18	0.1035	19.74±5.56	0.281847	10.20±1.69	0.165511	2.90±0.53	0.182072	3.59±0.66	0.184753	43.16±22.93	0.531248	48.03 ± 26.89	0.5599
Thy47	10.28 ± 4.98	0.4848	4.80 ± 0.63	0.1318	5.81 ± 2.12	0.3641	1.63 ± 0.16	0.098	18.66±4.96	0.265827	10.55±1.74	0.164872	2.71±0.45	0.167246	3.95±0.67	0.169063	42.31±22.29	0.526759	60.06 ± 29.45	0.4902
Thy48	8.71 ± 7.26	0.8335	3.90 ± 0.74	0.1892	6.13 ± 2.47	0.4037	1.78 ± 0.17	0.0955	23.31±6.43	0.275705	10.87±1.89	0.17368	3.27±0.58	0.178828	3.38±0.61	0.181431	43.34±26.19	0.604238	53.77 ± 29.23	0.5435
Thy49	5.34 ± 3.18	0.5949	4.20 ± 1.03	0.2459	5.31 ± 2.83	0.5323	1.76 ± 0.23	0.1307	17.22±6.18	0.358961	9.29±2.20	0.236207	2.73±0.49	0.178859	3.42±0.64	0.186265	36.75±16.15	0.439523	26.53 ± 21.34	0.8041
Thy50	5.38 ± 3.32	0.6174	3.10 ± 0.88	0.2825	5.12 ± 2.10	0.4106	1.76 ± 0.20	0.1136	16.50±4.77	0.288986	9.17±1.45	0.158458	2.70±0.55	0.202341	3.49±0.71	0.202884	35.38±20.72	0.585624	28.60 ± 13.46	0.4708
Thy51	5.33 ± 3.58	0.6717	4.70 ± 0.82	0.1752	7.06 ± 3.04	0.4308	1.80 ± 0.18	0.1	17.59±5.77	0.327947	9.25±1.85	0.200064	2.81±0.51	0.180526	3.33±0.61	0.182449	71.13±40.32	0.566906	36.09 ± 20.23	0.5605
Thy52	4.44 ± 2.73	0.6138	2.80 ± 0.42	0.1506	5.28 ± 2.67	0.5063	1.80 ± 0.19	0.1056	13.41±3.75	0.279407	7.99±1.59	0.199495	2.43±0.33	0.13742	3.32±0.64	0.192034	47.36±31.27	0.660274	24.15 ± 17.99	0.7448
Thy53	3.93 ± 2.63	0.6681	3.10 ± 0.88	0.2825	5.00 ± 1.47	0.2935	1.73 ± 0.17	0.0983	16.40±4.19	0.25519	9.28±1.45	0.156297	2.65±0.47	0.177554	3.57±0.61	0.170369	41.11±23.47	0.570857	19.39 ± 10.05	0.5181
Thy54	4.25 ± 2.45	0.576	3.00 ± 0.82	0.2722	6.88 ± 2.29	0.3331	1.72 ± 0.19	0.1105	14.52±3.22	0.221663	8.76±1.17	0.133473	2.47±0.42	0.171792	3.64±0.71	0.196026	58.00±27.30	0.470756	29.47 ± 13.63	0.4625
Thy55	6.64 ± 4.74	0.7135	2.80 ± 0.92	0.3282	6.78 ± 2.55	0.3758	1.87 ± 0.15	0.0802	16.66±3.53	0.211788	8.69±1.12	0.129136	2.88±0.44	0.152597	3.07±0.49	0.160566	52.57±24.70	0.469787	44.12 ± 35.16	0.797
Thy56	6.80 ± 4.42	0.65	2.40 ± 0.70	0.2913	5.57 ± 1.87	0.3364	1.77 ± 0.23	0.1299	18.71±5.05	0.270184	9.64±1.43	0.148584	2.89±0.54	0.187885	3.42±0.65	0.189938	60.64±31.53	0.51999	38.43 ± 19.61	0.5102
Thy57	3.64 ± 2.70	0.741	3.50 ± 0.85	0.2428	4.61 ± 2.35	0.5107	1.82 ± 0.20	0.1099	13.22±4.24	0.320518	7.90±1.56	0.197817	2.46±0.43	0.175509	3.26±0.69	0.211467	27.40±15.02	0.548345	14.30 ± 10.08	0.7047
Thy58	6.64 ± 4.38	0.6603	3.80 ± 0.79	0.2076	6.53 ± 2.75	0.4219	1.77 ± 0.19	0.1079	18.49±5.40	0.292016	9.73±1.75	0.179531	2.88±0.53	0.184491	3.45±0.68	0.196087	73.97±28.98	0.391758	46.60 ± 22.63	0.4857
Thy59	5.64 ± 3.37	0.5983	3.70 ± 0.95	0.2564	6.47 ± 2.29	0.3534	1.76 ± 0.15	0.0852	18.64±4.35	0.233339	9.72±1.39	0.143409	2.86±0.41	0.142897	3.44±0.53	0.155227	52.06±23.80	0.457216	35.73 ± 14.01	0.3921
Thy60	4.91 ± 3.09	0.6285	4.10 ± 0.74	0.18	6.97 ± 2.97	0.4265	1.60 ± 0.19	0.1188	16.43±4.47	0.271968	9.85±1.64	0.166034	2.44±0.39	0.158019	4.11±0.79	0.192401	75.19±35.82	0.476332	34.39 ± 23.13	0.6727
Thy61	5.97 ± 3.45	0.5782	4.00 ± 0.67	0.1667	7.81 ± 2.82	0.3612	1.55 ± 0.17	0.1097	17.08±4.67	0.273587	10.41±1.76	0.168842	2.45±0.48	0.197599	4.33±0.78	0.180018	96.66±34.43	0.3562	47.31 ± 27.64	0.5843
Thy62	7.30 ± 4.36	0.5973	4.20 ± 0.63	0.1506	4.00 ± 1.37	0.3416	1.80 ± 0.16	0.0889	18.85±5.19	0.275642	9.50±1.65	0.173535	2.90±0.44	0.152846	3.31±0.56	0.170213	52.31±19.70	0.376522	28.84 ± 17.50	0.6067
Thy63	4.93 ± 3.76	0.762	4.00 ± 0.67	0.1667	6.11 ± 1.50	0.2455	1.65 ± 0.15	0.0909	16.48±5.06	0.30695	9.65±1.73	0.178892	2.53±0.47	0.187362	3.86±0.58	0.150915	46.89±19.54	0.416694	29.50 ± 18.45	0.6255
Thy64	3.71 ± 2.56	0.6899	4.10 ± 0.57	0.1385	4.61 ± 2.68	0.5805	1.78 ± 0.19	0.1067	13.84±5.51	0.398296	8.10±1.82	0.224238	2.43±0.60	0.24525	3.40±0.67	0.198063	48.13±31.92	0.663318	17.08 ± 12.31	0.7209
Thy65	5.54 ± 2.99	0.5394	4.20 ± 1.14	0.2703	5.67 ± 2.18	0.3846	1.82 ± 0.15	0.0824	15.82±3.52	0.222714	8.63±1.26	0.146017	2.70±0.40	0.147998	3.24±0.51	0.156669	44.13±18.96	0.429765	34.71 ± 7.25	0.209
Thy66	6.67 ± 4.30	0.6443	4.10 ± 0.74	0.18	4.43 ± 1.59	0.3586	1.51 ± 0.20	0.1325	17.47±5.58	0.319305	10.69±2.10	0.196055	2.41±0.50	0.208066	4.53±0.94	0.207063	48.17±28.20	0.58536	29.12 ± 20.67	0.7097
Thy67	3.30 ± 2.77	0.8374	4.70 ± 0.95	0.2018	5.41 ± 1.74	0.3214	1.63 ± 0.21	0.1283	16.68±4.60	0.275734	10.05±1.96	0.195283	2.55±0.44	0.172754	4.01±0.85	0.212384	50.57±33.04	0.653428	17.52 ± 16.85	0.9615
Thy68	4.56 ± 2.22	0.4858	4.30 ± 0.95	0.2206	6.06 ± 3.00	0.4947	1.56 ± 0.22	0.141	14.75±4.32	0.293148	9.72±2.02	0.20808	2.29±0.39	0.169967	4.33±0.95	0.219591	37.69±22.24	0.590249	27.31 ± 15.29	0.56
Thy69	3.94 ± 2.72	0.6894	4.40 ± 0.70	0.1589	8.58 ± 3.28	0.3827	1.63 ± 0.16	0.098	14.69±3.54	0.241159	9.12±1.34	0.14727	2.34±0.36	0.15329	3.95±0.64	0.162606	74.13±44.33	0.598066	35.24 ± 20.21	0.5737
Thy70	4.42 ± 2.77	0.6264	4.70 ± 0.82	0.1752	4.91 ± 1.82	0.371	1.58 ± 0.17	0.1076	14.42±6.29	0.436313	9.20±2.20	0.239548	2.24±0.63	0.280448	4.19±0.72	0.170854	47.03±24.17	0.513816	20.57 ± 12.23	0.5945
Thy71	4.10 ± 2.06	0.5028	4.90 ± 0.88	0.1787	5.87 ± 1.93	0.3283	1.60 ± 0.17	0.1063	21.19±5.86	0.276501	11.20±1.94	0.173316	2.75±0.44	0.161519	4.12±0.71	0.173043	46.09±24.61	0.533965	23.79 ± 12.36	0.5195
Thy72	3.58 ± 2.62	0.7312	4.70 ± 0.82	0.1752	5.65 ± 2.01	0.3559	1.79 ± 0.17	0.095	11.88±2.65	0.223252	7.65±1.18	0.153686	2.31±0.34	0.146101	3.36±0.62	0.18382	63.38±32.16	0.507448	20.28 ± 14.74	0.7267
Thy73	6.37 ± 3.87	0.6074	4.70 ± 0.82	0.1752	7.38 ± 2.87	0.3893	1.68 ± 0.19	0.1131	13.70±4.56	0.333105	8.58±1.75	0.203703	2.30±0.46	0.200294	3.80±0.80	0.210594	73.53±37.32	0.507545	46.97 ± 21.72	0.4626
Thy74	6.07 ± 3.27	0.5384	4.40 ± 0.97	0.2196	6.50 ± 2.73	0.4207	1.38 ± 0.20	0.1449	17.08±3.88	0.227003	11.55±1.80	0.155895	2.27±0.40	0.174253	5.20±0.99	0.19032	77.00±36.38	0.472526	39.36 ± 22.00	0.5589
Thy75	5.01 ± 3.21	0.6409	4.60 ± 1.08	0.2337	5.50 ± 1.87	0.3394	1.62 ± 0.21	0.129	19.58±5.39	0.275412	11.02±2.29	0.207669	2.69±0.40	0.147698	4.15±0.97	0.232409	58.41±24.62	0.421499	27.29 ± 14.35	0.5259
Thy76	5.20 ± 4.27	0.821	4.50 ± 0.71	0.1571	6.97 ± 2.63	0.3779	1.47 ± 0.19	0.1299	16.08±6.63	0.412394	10.49±2.97	0.28282	2.26±0.50	0.223804	4.67±0.92	0.196434	61.42±23.59	0.384019	35.47 ± 25.83	0.7283
Thy77	8.40 ± 6.88	0.8199	4.40 ± 0.70	0.1589	5.52 ± 2.31	0.4186	1.69 ± 0.15	0.0888	16.29±6.56	0.402688	9.29±2.17	0.233253	2.51±0.56	0.222925	3.73±0.58	0.154123	44.29±23.67	0.534589	49.01 ± 34.74	0.7089
Thy78	4.67±2.53	0.541756	4.40 ± 0.70	0.1589	7.84 ± 2.48	0.3161	1.82 ± 0.19	0.1049	12.22±3.12	0.255646	7.64±1.28	0.167228	2.37±0.38	0.160785	3.28±0.67	0.203214	75.59±31.33	0.414515	36.23 ± 34.15	0.9428
Thy79	6.06 ± 3.68	0.623	5.30 ± 1.57	0.2957	3.96 ± 1.43	0.3613	1.53 ± 0.19	0.1248	15.86±3.75	0.236296	10.08±1.43	0.141522	2.32±0.39	0.168367	4.44±0.82	0.184145	25.42±11.24	0.442064	25.01 ± 11.00	0.4397
Thy80	5.80 ± 3.82	0.6579	5.80 ± 1.48	0.2544	5.94 ± 2.60	0.4382	1.59 ± 0.16	0.1006	12.87±3.42	0.265468	8.78±1.46	0.16668	2.15±0.39	0.17873	4.14±0.70	0.1701	45.03±24.20	0.537326	34.38 ± 21.56	0.6271
Thy81	3.69 ± 2.47	0.6687	3.80 ± 0.63	0.1664	7.53 ± 3.12	0.4144	1.71 ± 0.17	0.0994	13.64±4.81	0.352668	8.42±1.88	0.222649	2.33±0.43	0.184828	3.64±0.65	0.179164	67.09±38.06	0.567258	27.46 ± 18.81	0.685
Thy82	4.19 ± 2.32	0.5532	3.60 ± 1.17	0.3261	3.82 ± 1.36	0.3554	1.69 ± 0.15	0.0888	16.70±5.31	0.317807	9.42±1.62	0.172062	2.58±0.53	0.204002	3.72±0.60	0.160792	38.38±22.05	0.574464	17.44 ± 13.23	0.7583
Thy83	5.55 ± 3.05	0.5491	3.40 ± 0.84	0.248	7.52 ± 2.87	0.3823	1.64 ± 0.21	0.1287	16.52±4.95	0.299631	9.71±1.72	0.17755	2.51±0.52	0.208602	4.01±1.06	0.265148	84.13±47.97	0.570252	40.52 ± 27.01	0.6665
Thy84	4.33 ± 1.97	0.4562	4.30 ± 0.82	0.1915	4.76 ± 1.85	0.3898	1.59 ± 0.17	0.1063	16.71±5.66	0.338552	9.94±2.01	0.201768	2.45±0.55	0.226199	4.12±0.69	0.168254	36.63±17.89	0.488508	20.22 ± 10.68	0.5281
Thy85	4.62 ± 3.27	0.7071	3.40 ± 0.52	0.1519	7.89 ± 3.10	0.3922	1.71 ± 0.19	0.1111	12.72±3.95	0.310227	8.08±1.52	0.187705	2.26±0.46	0.20366	3.66±0.72	0.196015	85.96±55.01	0.64656	36.22 ± 32.76	0.9046
Thy86	7.64 ± 4.45	0.5817	5.10 ± 1.20	0.2347	7.47 ± 2.34	0.3135	1.75 ± 0.19	0.1086	20.53±6.03	0.293639	10.18±1.76	0.172821	2.97±0.56	0.18948	3.51±0.67	0.191108	69.22±30.92	0.446685	57.64 ± 32.57	0.565
Thy87	7.97 ± 4.46	0.56	4.60 ± 1.43	0.3108	5.52 ± 1.95	0.3537	1.75 ± 0.16	0.0914	19.00±5.78	0.304028	9.87±1.73	0.174885	2.86±0.50	0.175322	3.49±0.58	0.164982	58.84±32.02	0.544097	43.54 ± 26.87	0.6172
Thy88	5.56 ± 3.76	0.6756	4.80 ± 1.14	0.2365	6.09 ± 2.11	0.3467	1.66 ± 0.19	0.1145	12.95±3.95	0.304719	8.49±1.52	0.179485	2.24±0.45	0.202784	3.89±0.78	0.201024	75.09±30.48	0.405946	34.02 ± 11.55	0.3396
Thy89	15.33 ± 4.64	0.3027	10.00 ± 0.63	0.0632	8.59 ± 2.50	0.2911	1.69 ± 0.26	0.1544	26.04±6.68	0.256336	11.88±1.79	0.150548	3.30±0.82	0.247393	3.80±1.03	0.27222	79.82±47.68	0.597351	131.74 ± 54.87	0.4165
Thy90	17.32 ± 4.28	0.2473	10.50 ± 3.25	0.3097	7.91 ± 1.75	0.2211	1.79 ± 0.17	0.095	27.83±8.10	0.290967	11.56±1.62	0.140345	3.54±0.72	0.203276	3.35±0.63	0.188203	76.25±40.52	0.53135	136.91 ± 37.76	0.2758
Thy91	19.42 ± 5.32	0.2737	11.83 ± 2.48	0.2099	7.14 ± 2.54	0.3537	1.78 ± 0.14	0.0786	25.67±5.34	0.208219	11.40±1.50	0.132047	3.41±0.44	0.129934	3.37±0.48	0.142587	68.50±35.88	0.523799	138.73 ± 65.77	0.4741
Thy92	15.68 ± 4.08	0.26	10.63 ± 1.92	0.181	7.90 ± 2.61	0.3305	1.88 ± 0.13	0.0691	22.33±4.88	0.218699	9.98±1.17	0.116847	3.32±0.50	0.151281	3.05±0.44	0.142853	93.00±47.23	0.507817	123.94 ± 45.26	0.3651
Thy93	18.01 ± 4.68	0.2597	13.43 ± 3.91	0.2911	8.29 ± 2.03	0.2455	1.95 ± 0.14	0.0718	27.72±4.61	0.166352	10.79±1.48	0.137001	3.86±0.41	0.105879	2.82±0.45	0.160961	97.93±41.79	0.426786	148.60 ± 45.02	0.3029
Thy94	18.27 ± 5.73	0.3135	9.00 ± 2.56	0.2848	7.78 ± 2.39	0.3075	1.93 ± 0.15	0.0777	27.08±8.93	0.32974	10.81±2.25	0.207773	3.77±0.68	0.181242	2.89±0.48	0.164601	88.28±56.18	0.636395	142.14 ± 55.88	0.3931
Thy95	14.87 ± 4.93	0.3319	9.75 ± 2.05	0.2106	7.81 ± 3.13	0.4001	1.94 ± 0.19	0.098	28.69±7.54	0.262687	10.84±1.60	0.147649	3.91±0.70	0.180416	2.86±0.67	0.234793	62.88±59.63	0.948414	116.14 ± 70.05	0.6032
Thy96	18.83 ± 7.36	0.3906	10.63 ± 2.45	0.2302	7.13 ± 2.77	0.3885	1.96 ± 0.14	0.0714	36.55±9.53	0.260888	12.37±1.64	0.132217	4.50±0.78	0.17286	2.80±0.43	0.153812	77.00±52.73	0.684826	134.17 ± 74.34	0.5541
Thy97	16.15 ± 5.17	0.3201	9.38 ± 1.77	0.1886	7.56 ± 2.79	0.3694	2.00 ± 0.18	0.09	28.27±7.48	0.264566	10.42±1.52	0.146088	3.99±0.74	0.185649	2.68±0.55	0.204244	55.16±32.50	0.58915	122.11 ± 47.24	0.3869
Thy98	19.73 ± 5.55	0.2814	7.67 ± 1.51	0.1964	9.67 ± 2.85	0.295	1.87 ± 0.12	0.0642	34.61±7.74	0.223673	12.47±1.37	0.109843	4.13±0.67	0.16142	3.07±0.39	0.128726	92.88±42.34	0.455884	208.00 ± 85.22	0.4097
Thy99	16.12 ± 4.99	0.3094	8.88 ± 2.64	0.2977	7.88 ± 2.94	0.373	1.85 ± 0.13	0.0703	28.45±5.46	0.19207	11.55±1.26	0.108836	3.76±0.57	0.150758	3.12±0.44	0.13983	76.78±37.56	0.489168	126.94 ± 51.57	0.4063
Thy100	15.50 ± 4.95	0.319	10.00 ± 1.41	0.1414	8.44 ± 2.63	0.3113	1.89 ± 0.13	0.0688	24.84±6.21	0.24995	10.53±1.45	0.138166	3.54±0.55	0.154705	3.01±0.41	0.137015	72.63±30.11	0.414538	130.80 ± 45.30	0.3463
Thy101	19.29 ± 5.36	0.2777	11.75 ± 2.19	0.1862	7.50 ± 2.13	0.2833	1.80 ± 0.12	0.0667	32.16±7.30	0.227106	12.42±1.64	0.131767	3.79±0.50	0.131845	3.30±0.41	0.123874	110.13±56.36	0.5117	144.66 ± 53.72	0.3713
Thy102	15.31 ± 6.07	0.3962	9.75 ± 2.38	0.2436	8.52 ± 2.77	0.325	1.59 ± 0.16	0.1006	22.11±5.95	0.268965	11.57±1.74	0.15004	2.85±0.62	0.218494	4.16±0.68	0.164129	66.42±30.18	0.454351	128.91 ± 49.84	0.3866
Thy103	17.15 ± 4.76	0.2775	6.78 ± 1.30	0.1921	9.22 ± 2.21	0.2401	1.69 ± 0.18	0.106	20.67±4.36	0.211132	10.63±1.71	0.160803	2.89±0.40	0.138971	3.74±0.72	0.191457	106.56±48.75	0.457483	158.07 ± 44.80	0.2834
Thy104	17.36 ± 5.27	0.3034	5.75 ± 3.28	0.5712	7.22 ± 2.52	0.3496	1.70 ± 0.18	0.1059	21.57±6.08	0.28202	10.69±1.60	0.150002	2.97±0.60	0.201826	3.70±0.73	0.196722	48.81±23.02	0.471676	125.31 ± 50.62	0.404
Thy105	16.05 ± 4.11	0.2558	4.67 ± 2.50	0.5364	9.13 ± 3.37	0.3677	1.78 ± 0.16	0.0899	19.65±5.17	0.263328	9.88±1.51	0.152978	2.96±0.54	0.181354	3.40±0.56	0.16529	88.75±56.34	0.634824	146.50 ± 69.55	0.4747
Thy106	19.55 ± 6.33	0.3239	5.57 ± 1.99	0.3568	9.68 ± 2.34	0.2431	1.69 ± 0.11	0.0651	25.38±4.05	0.159679	11.73±1.20	0.102213	3.19±0.33	0.1044	3.71±0.44	0.118227	114.25±57.99	0.507543	189.21 ± 61.17	0.3233
Thy107	14.31 ± 4.69	0.3281	6.63 ± 0.92	0.1383	9.84 ± 2.95	0.2999	1.51 ± 0.16	0.1053	21.08±4.95	0.23493	11.64±1.52	0.13019	2.64±0.44	0.167509	4.49±0.69	0.15429	68.28±35.81	0.524455	140.83 ± 58.87	0.418
Thy108	17.98 ± 5.35	0.2976	7.25 ± 2.19	0.3017	7.67 ± 2.12	0.2769	1.72 ± 0.16	0.093	26.03±6.71	0.257618	11.74±1.84	0.157132	3.31±0.54	0.16309	3.60±0.63	0.175601	73.27±41.04	0.560198	137.83 ± 41.74	0.3028
Thy109	15.21 ± 5.27	0.3467	5.29 ± 1.80	0.3404	8.07 ± 1.94	0.2406	1.83 ± 0.17	0.0929	22.98±6.67	0.290477	10.41±1.87	0.179292	3.27±0.57	0.173212	3.23±0.57	0.175714	78.61±47.03	0.5983	122.21 ± 47.10	0.3854
Thy110	14.96 ± 7.46	0.4983	8.00 ± 2.08	0.2602	8.89 ± 3.44	0.3863	1.67 ± 0.16	0.0958	27.26±8.69	0.318986	12.27±2.61	0.212716	3.23±0.51	0.158254	3.82±0.66	0.171726	102.52±42.3	0.4126	132.52 ± 89.03	0.6718
Thy111	18.65 ± 6.07	0.3254	8.25 ± 1.75	0.2124	8.03 ± 2.31	0.2872	1.69 ± 0.16	0.0946	25.74±7.99	0.310205	11.77±1.93	0.163725	3.24±0.72	0.223318	3.72±0.61	0.164278	58.44±25.08	0.42913	149.81 ± 48.92	0.3266
Thy112	16.46 ± 5.12	0.3112	16.38 ± 2.58	0.1928	11.66 ± 2.67	0.2292	1.78 ± 0.16	0.0899	26.43±7.39	0.279681	11.47±1.88	0.163693	3.44±0.55	0.158935	3.37±0.57	0.168674	111.47±41.02	0.368028	191.90 ± 43.47	0.2265
Thy113	17.27 ± 5.05	0.2927	9.29 ± 3.82	0.4111	9.39 ± 3.39	0.3611	1.76 ± 0.18	0.1023	28.02±7.40	0.264198	11.81±1.46	0.123463	3.51±0.73	0.206891	3.47±0.67	0.193867	89.21±43.18	0.483986	162.21 ± 65.14	0.4015
Thy114	16.46 ± 5.51	0.3349	7.13 ± 1.13	0.158	9.625 ± 3.00	0.3286	1.84 ± 0.14	0.0761	26.67±5.65	0.21168	11.23±1.32	0.117909	3.62±0.60	0.166331	3.16±0.46	0.145103	72.47±29.70	0.409811	157.88 ± 59.02	0.3738
Thy115	16.34 ± 5.60	0.3427	8.29 ± 2.36	0.2849	8.86 ± 2.03	0.2294	1.80 ± 0.17	0.0944	27.97±5.15	0.184078	11.69±1.67	0.14285	3.58±0.42	0.118227	3.31±0.58	0.176288	87.68±31.24	0.356248	144.70 ± 46.64	0.3223
Thy116	16.63 ± 5.47	0.3288	7.75 ± 1.67	0.2154	8.75 ± 3.84	0.4383	1.72 ± 0.18	0.1047	25.94±6.22	0.239887	11.73±1.69	0.143874	3.32±0.60	0.181554	3.61±0.65	0.180548	80.31±58.56	0.729146	145.49 ± 85.16	0.5854
Thy117	17.00 ± 5.98	0.352	6.88 ± 2.03	0.2954	7.75 ± 2.17	0.28	1.73 ± 0.16	0.0925	27.21±6.25	0.229707	12.00±1.63	0.13588	3.43±0.55	0.161837	3.56±0.57	0.160261	65.09±39.18	0.601891	131.78 ± 37.32	0.2832
Thy118	15.81 ± 4.79	0.3029	7.00 ± 2.00	0.2857	7.41 ± 1.62	0.2192	1.80 ± 0.18	0.1	26.54±4.94	0.186267	11.56±1.47	0.127575	3.53±0.50	0.140619	3.34±0.64	0.191023	62.75±20.02	0.319049	117.07 ± 29.67	0.2534
Thy119	16.94 ± 5.79	0.3417	6.50 ± 3.07	0.4724	8.09 ± 2.76	0.3421	1.84 ± 0.14	0.0761	25.69±4.97	0.193353	10.95±1.28	0.117178	3.49±0.47	0.134357	3.18±0.48	0.150415	73.31±39.93	0.544718	137.11 ± 42.85	0.3125
Thy120	14.84 ± 4.38	0.295	7.33 ± 2.34	0.3188	6.50 ± 1.53	0.2357	1.74 ± 0.17	0.0971	22.33±4.74	0.212393	10.90±1.88	0.172261	3.11±0.37	0.119094	3.54±0.63	0.179245	42.46±17.25	0.406237	96.48 ± 23.76	0.2462
Thy121	17.43 ± 5.61	0.3218	6.25 ± 2.19	0.35	7.32 ± 1.89	0.2576	1.72 ± 0.17	0.0988	26.23±5.45	0.20769	12.03±1.41	0.117146	3.39±0.59	0.17446	3.63±0.65	0.179417	61.10±25.09	0.410702	127.60 ± 41.88	0.3282
Thy122	17.11 ± 6.43	0.376	6.71 ± 2.36	0.3515	7.36 ± 2.34	0.3217	1.71 ± 0.13	0.076	23.87±5.61	0.235107	11.23±1.37	0.122152	3.12±0.51	0.163004	3.65±0.47	0.128116	58.36±31.88	0.546302	125.90 ± 55.49	0.4407
Thy123	16.94 ± 5.24	0.3091	7.00 ± 1.53	0.2182	8.61 ± 2.35	0.2726	1.72 ± 0.14	0.0814	26.68±6.16	0.230704	11.99±1.62	0.134724	3.35±0.44	0.130626	3.61±0.51	0.141547	75.82±28.42	0.3748	145.77 ± 50.82	0.3486
Thy124	17.75 ± 5.75	0.3239	6.13 ± 1.64	0.2681	7.63± 2.40	0.3223	1.70 ± 0.15	0.0882	23.41±5.19	0.221871	11.35±1.56	0.137551	3.11±0.45	0.144939	3.70±0.58	0.156515	61.44±27.66	0.450264	135.35 ± 54.31	0.4013
Thy125	17.12 ± 5.57	0.3253	5.25 ± 0.71	0.1347	8.63 ± 3.00	0.348	1.83 ± 0.15	0.0819	25.75±6.83	0.265086	11.03±1.46	0.132209	3.51±0.57	0.163918	3.20±0.56	0.173393	71.03±36.48	0.513527	147.65 ± 69.48	0.4706
Thy126	16.07 ± 4.95	0.3083	7.00 ± 1.67	0.239	7.89 ± 1.69	0.2135	1.82 ± 0.15	0.0824	32.33±9.05	0.279776	12.52±1.62	0.129325	3.95±0.71	0.179583	3.24±0.54	0.166667	92.11±48.76	0.52943	126.83 ± 35.96	0.2835
Thy127	19.86 ± 8.42	0.4238	9.75 ± 2.38	0.2436	10.00 ± 1.95	0.11952	1.74 ± 0.15	0.0862	34.29±9.20	0.2682	13.91±2.46	0.176783	3.95±0.54	0.137082	3.55±0.56	0.158682	52.94±23.51	0.444069	156.99 ± 42.42	0.2702
Thy128	24.29 ± 11.79	0.4855	9.25 ± 1.71	0.1846	8.31 ± 1.74	0.2094	1.84 ± 0.12	0.0652	27.56±4.91	0.178147	11.55±1.07	0.0924214	3.69±0.47	0.126719	3.17±0.39	0.123997	78.81±44.93	0.570097	201.91 ± 63.62	0.3151
Thy129	25.44 ± 12.66	0.497642	11.00 ± 2.33	0.2118	8.19 ± 1.82	0.2225	1.72 ± 0.13	0.0756	30.07±8.02	0.266728	12.83±1.80	0.140089	3.61±0.53	0.147881	3.59±0.48	0.134469	92.94±55.10	0.592852	208.28 ± 105.68	0.5074
Thy130	19.97 ± 7.10	0.3556	12.00 ± 3.16	0.2635	9.75 ± 1.81	0.186	1.81 ± 0.11	0.0608	33.50±6.84	0.204248	13.17±1.59	0.121012	4.06±0.52	0.127872	3.27±0.37	0.114483	97.09±44.21	0.455355	195.29 ± 46.82	0.2397
Thy131	25.34 ± 9.16	0.3614	13.75 ± 3.33	0.242	8.72 ± 1.42	0.1628	1.79 ± 0.15	0.0838	33.63±6.28	0.186625	13.34±1.90	0.142276	4.03±0.47	0.117203	3.34±0.54	0.160092	93.16±41.67	0.44728	220.91 ± 48.27	0.2185
Thy132	24.40 ± 9.74	0.3992	14.63 ± 6.35	0.4339	7.96 ± 1.77	0.2227	1.78 ± 0.26	0.1461	26.18±6.36	0.242988	11.69±1.79	0.153199	3.52±0.69	0.196745	3.48±1.00	0.287035	86.93±45.96	0.528767	196.04 ± 67.11	0.3423
Thy133	20.02 ± 7.26	0.3629	12.00 ± 3.08	0.2569	10.10 ± 2.36	0.2336	1.81 ± 0.15	0.0829	26.89±6.13	0.228096	11.80±1.28	0.108031	3.67±0.60	0.162768	3.29±0.55	0.166421	90.30±46.56	0.515564	202.16 ± 38.93	0.1926
Thy134	24.23 ± 9.58	0.3955	11.00 ± 2.20	0.2004	8.81 ± 2.07	0.2349	1.81 ± 0.14	0.0773	29.75±7.71	0.259006	12.22±1.75	0.14317	3.77±0.58	0.154943	3.28±0.48	0.145634	99.50±54.83	0.551054	213.54 ± 69.71	0.3265
Thy135	19.89 ± 6.92	0.348	13.29 ± 4.46	0.3358	9.14 ± 1.76	0.1923	1.81 ± 0.13	0.0718	23.90±5.41	0.226191	10.98±1.44	0.131272	3.41±0.49	0.142976	3.26±0.46	0.139765	69.64±25.45	0.365383	182.85 ± 46.00	0.2516
Thy136	22.88 ± 7.86	0.3434	14.63 ± 4.17	0.2853	8.66 ± 1.81	0.2087	1.87 ± 0.16	0.0855	24.82±5.76	0.231998	10.99±1.83	0.166318	3.63±0.54	0.149497	3.07±0.53	0.171268	63.63±24.10	0.378737	198.03 ± 42.43	0.2142
Thy137	21.20 ± 6.99	0.3299	15.43 ± 3.99	0.2589	8.86 ± 1.27	0.1432	1.81 ± 0.11	0.0608	26.64±4.23	0.158863	11.58±1.17	0.101068	3.57±0.38	0.106374	3.27±0.39	0.118375	107.07±34.28	0.320134	187.79 ± 39.12	0.2083
Thy138	21.14 ± 6.85	0.3243	17.14 ± 7.27	0.4239	9.11 ± 1.47	0.1619	1.70 ± 0.22	0.1294	24.89±6.34	0.254888	12.00±1.80	0.149859	3.35±0.69	0.206821	3.72±0.86	0.230762	102.43±40.72	0.397509	192.50 ± 40.43	0.21
Thy139	22.55 ± 9.38	0.4159	10.13 ± 2.64	0.261	8.22 ± 1.60	0.1948	1.93 ± 0.12	0.0622	22.99±5.75	0.250041	9.98±1.26	0.126369	3.51±0.59	0.166992	2.88±0.36	0.125621	75.63±31.33	0.414302	186.28 ± 45.63	0.2449
Thy140	22.32 ± 8.73	0.391	11.43 ± 1.13	0.0992	8.06 ± 1.41	0.1752	1.89 ± 0.17	0.0899	27.10±6.78	0.250214	11.47±1.58	0.137375	3.89±0.71	0.181829	3.02±0.53	0.17463	84.97±31.77	0.373904	179.98 ± 31.40	0.1745
Thy141	22.94 ± 7.17	0.3126	9.13 ± 2.75	0.3012	8.88 ± 1.76	0.1978	1.94 ± 0.14	0.0722	27.38±5.57	0.203313	11.10±1.43	0.129119	3.96±0.57	0.142906	2.84±0.45	0.159694	69.22±23.14	0.334368	203.56 ± 55.80	0.2741
Thy142	20.83 ± 7.30	0.3507	10.57 ± 3.26	0.3083	8.54 ± 1.55	0.1817	1.88 ± 0.15	0.0798	23.23±4.56	0.196226	10.51±1.45	0.138261	3.51±0.47	0.133242	3.04±0.50	0.164306	79.36±25.04	0.315485	177.76 ± 40.59	0.2283
Thy143	20.50 ± 5.90	0.2879	9.00 ± 1.26	0.1405	8.00 ± 0.83	0.1043	1.87 ± 0.16	0.0855	24.55±4.01	0.163518	10.77±1.37	0.127261	3.52±0.41	0.11587	3.10±0.54	0.174565	73.46±35.07	0.47748	164.00 ± 33.97	0.2072
Thy144	21.95 ± 6.51	0.2966	8.88 ± 1.81	0.2037	8.47 ± 2.08	0.2455	1.84 ± 0.14	0.0761	23.37±4.04	0.172909	10.63±1.43	0.134721	3.37±0.34	0.100994	3.18±0.49	0.15505	64.38±28.24	0.438676	185.90 ± 59.99	0.3227
Thy145	23.19 ± 8.11	0.3496	10.63 ± 2.88	0.2706	8.88 ± 1.10	0.1239	1.99 ± 0.12	0.0603	23.67±4.73	0.199811	9.93±1.13	0.113351	3.73±0.48	0.127854	2.69±0.35	0.131288	99.69±35.93	0.360444	205.79 ± 35.98	0.1749
